# Supplementary material for: Probiotic Lactocaseibacillus casei NK1 Enhances Growth and Gut Microbiota in Avian Pathogenic Escherichia coli Challenged Broilers
Source: Animals (Basel). 2025 Apr 15;15(8):1136. doi: 10.3390/ani15081136 (PMC12024338; doi:10.3390/ani15081136)
Supplement: Supplementary file 1 [file animals-15-01136-s001.zip]

Archive with 1 entries (1 files):
- animals-3513956-supplementary.pdf
